# Supplementary material for: Long-Term Indoor-Outdoor PM2.5 Measurements Using PurpleAir Sensors: An Improved Method of Calculating Indoor-Generated and Outdoor-Infiltrated Contributions to Potential Indoor Exposure
Source: Sensors (Basel). 2023 Jan 19;23(3):1160. doi: 10.3390/s23031160 (PMC9920798; doi:10.3390/s23031160)
Supplement: Supplementary file 1 [file sensors-23-01160-s001.zip]

Archive with 1 entries (1 files):
- sensors-2132793-supplementary.pdf
